# Supplementary material for: Spatiotemporal variations in migratory bird diversity and abundance along the coast of Gochang getbol
Source: PLoS One. 2024 May 31;19(5):e0300353. doi: 10.1371/journal.pone.0300353 (PMC11142517; doi:10.1371/journal.pone.0300353)
Supplement: S1 File — (XLSX) [file pone.0300353.s008.xlsx]

## Sheet: data
site	species	zone	season	migratory status	survey#	maxcount
Z1S1	Anas crecca	Z1	winter	wintervisitor	1	54
Z1S3	Anas crecca	Z1	winter	wintervisitor	1	51
Z1S1	Anas platyrhynchos	Z1	winter	wintervisitor	1	438
Z1S3	Anas platyrhynchos	Z1	winter	wintervisitor	1	134
Z1S1	Anser albifrons	Z1	winter	wintervisitor	1	2000
Z1S3	Anser albifrons	Z1	winter	wintervisitor	1	3700
Z1S1	Anser fabalis	Z1	winter	wintervisitor	1	2000
Z1S3	Anser fabalis	Z1	winter	wintervisitor	1	5000
Z1S3	Aythya ferina	Z1	winter	wintervisitor	1	17
Z1S3	Aythya fuligula	Z1	winter	wintervisitor	1	6
Z1S1	Aythya marila	Z1	winter	wintervisitor	1	2
Z1S3	Bucephala clangula	Z1	winter	wintervisitor	1	1
Z1S3	Calidris alpina	Z1	winter	wintervisitor	1	31
Z1S3	Cygnus cygnus	Z1	winter	wintervisitor	1	4
Z1S1	Grus monacha	Z1	winter	wintervisitor	1	9
Z1S1	Larus argentatus	Z1	winter	wintervisitor	1	3
Z1S1	Mergellus albellus	Z1	winter	wintervisitor	1	2
Z1S1	Mergus serrator	Z1	winter	wintervisitor	1	2
Z1S1	Phalacrocorax carbo	Z1	winter	wintervisitor	1	65
Z1S1	Platalea leucorodia	Z1	winter	wintervisitor	1	5
Z1S3	Platalea leucorodia	Z1	winter	wintervisitor	1	6
Z1S1	Tadorna tadorna	Z1	winter	wintervisitor	1	29
Z2S1	Anas crecca	Z2	winter	wintervisitor	1	5
Z2S3	Anas crecca	Z2	winter	wintervisitor	1	15
Z2S1	Anas strepera	Z2	winter	wintervisitor	1	7
Z2S1	Aythya ferina	Z2	winter	wintervisitor	1	6
Z2S3	Aythya fuligula	Z2	winter	wintervisitor	1	3
Z2S1	Bucephala clangula	Z2	winter	wintervisitor	1	2
Z2S3	Bucephala clangula	Z2	winter	wintervisitor	1	9
Z2S1	Buteo buteo	Z2	winter	wintervisitor	1	2
Z2S3	Ciconia boyciana	Z2	winter	wintervisitor	1	2
Z2S3	Fulica atra	Z2	winter	wintervisitor	1	1
Z2S1	Larus argentatus	Z2	winter	wintervisitor	1	40
Z2S3	Larus argentatus	Z2	winter	wintervisitor	1	184
Z2S3	Mergus merganser	Z2	winter	wintervisitor	1	6
Z2S1	Phalacrocorax carbo	Z2	winter	wintervisitor	1	5
Z2S3	Phalacrocorax carbo	Z2	winter	wintervisitor	1	62
Z2S3	Platalea leucorodia	Z2	winter	wintervisitor	1	10
Z2S3	Podiceps cristatus	Z2	winter	wintervisitor	1	1
Z3S1	Anas crecca	Z3	winter	wintervisitor	1	10
Z3S3	Anas crecca	Z3	winter	wintervisitor	1	7
Z3S1	Anas penelope	Z3	winter	wintervisitor	1	4
Z3S1	Anas platyrhynchos	Z3	winter	wintervisitor	1	24
Z3S1	Anas strepera	Z3	winter	wintervisitor	1	4
Z3S1	Aythya ferina	Z3	winter	wintervisitor	1	6
Z3S1	Larus argentatus	Z3	winter	wintervisitor	1	29
Z3S1	Mergus merganser	Z3	winter	wintervisitor	1	11
Z3S1	Phalacrocorax carbo	Z3	winter	wintervisitor	1	3
Z3S3	Phalacrocorax carbo	Z3	winter	wintervisitor	1	2
Z4S1	Anas crecca	Z4	winter	wintervisitor	1	62
Z4S1	Anas platyrhynchos	Z4	winter	wintervisitor	1	321
Z4S3	Calidris alpina	Z4	winter	wintervisitor	1	667
Z4S1	Larus argentatus	Z4	winter	wintervisitor	1	128
Z4S3	Larus argentatus	Z4	winter	wintervisitor	1	14
Z4S1	Larus cachinnans	Z4	winter	wintervisitor	1	4
Z4S1	Larus heuglini	Z4	winter	wintervisitor	1	4
Z4S1	Mergus merganser	Z4	winter	wintervisitor	1	1
Z4S3	Mergus merganser	Z4	winter	wintervisitor	1	44
Z4S1	Phalacrocorax carbo	Z4	winter	wintervisitor	1	1
Z4S3	Phalacrocorax carbo	Z4	winter	wintervisitor	1	75
Z4S1	Platalea leucorodia	Z4	winter	wintervisitor	1	2
Z4S3	Platalea leucorodia	Z4	winter	wintervisitor	1	13
Z4S3	Podiceps cristatus	Z4	winter	wintervisitor	1	1
Z5S1	Anas platyrhynchos	Z5	winter	wintervisitor	1	47
Z5S1	Larus argentatus	Z5	winter	wintervisitor	1	4
Z5S3	Larus argentatus	Z5	winter	wintervisitor	1	6
Z5S3	Mergus merganser	Z5	winter	wintervisitor	1	2
Z5S1	Mergus serrator	Z5	winter	wintervisitor	1	4
Z5S1	Phalacrocorax carbo	Z5	winter	wintervisitor	1	30
Z5S3	Phalacrocorax carbo	Z5	winter	wintervisitor	1	54
Z5S3	Platalea leucorodia	Z5	winter	wintervisitor	1	3
Z5S1	Podiceps cristatus	Z5	winter	wintervisitor	1	4
Z5S3	Podiceps cristatus	Z5	winter	wintervisitor	1	10
Z1S1	Aegypius monachus	Z1	winter	wintervisitor	2	8
Z1S1	Anas acuta	Z1	winter	wintervisitor	2	20
Z1S1	Anas crecca	Z1	winter	wintervisitor	2	56
Z1S3	Anas crecca	Z1	winter	wintervisitor	2	19
Z1S1	Anas platyrhynchos	Z1	winter	wintervisitor	2	272
Z1S3	Anas platyrhynchos	Z1	winter	wintervisitor	2	16
Z1S3	Aythya ferina	Z1	winter	wintervisitor	2	14
Z1S3	Bucephala clangula	Z1	winter	wintervisitor	2	2
Z1S1	Ciconia boyciana	Z1	winter	wintervisitor	2	7
Z1S3	Grus monacha	Z1	winter	wintervisitor	2	54
Z1S1	Haliaeetus albicilla	Z1	winter	wintervisitor	2	1
Z1S1	Larus argentatus	Z1	winter	wintervisitor	2	120
Z1S3	Larus argentatus	Z1	winter	wintervisitor	2	1
Z1S1	Phalacrocorax carbo	Z1	winter	wintervisitor	2	8
Z1S3	Phalacrocorax carbo	Z1	winter	wintervisitor	2	13
Z1S3	Platalea leucorodia	Z1	winter	wintervisitor	2	2
Z1S1	Tadorna tadorna	Z1	winter	wintervisitor	2	14
Z1S3	Tadorna tadorna	Z1	winter	wintervisitor	2	1
Z2S3	Anas clypeata	Z2	winter	wintervisitor	2	4
Z2S3	Anas crecca	Z2	winter	wintervisitor	2	20
Z2S1	Aythya ferina	Z2	winter	wintervisitor	2	35
Z2S1	Bucephala clangula	Z2	winter	wintervisitor	2	2
Z2S3	Bucephala clangula	Z2	winter	wintervisitor	2	5
Z2S3	Fulica atra	Z2	winter	wintervisitor	2	5
Z2S3	Phalacrocorax carbo	Z2	winter	wintervisitor	2	16
Z3S1	Anas acuta	Z3	winter	wintervisitor	2	24
Z3S1	Anas crecca	Z3	winter	wintervisitor	2	3
Z3S1	Anas falcata	Z3	winter	wintervisitor	2	6
Z3S1	Anas platyrhynchos	Z3	winter	wintervisitor	2	17
Z3S3	Anas platyrhynchos	Z3	winter	wintervisitor	2	25
Z3S1	Aythya ferina	Z3	winter	wintervisitor	2	9
Z3S1	Larus argentatus	Z3	winter	wintervisitor	2	2
Z3S3	Larus argentatus	Z3	winter	wintervisitor	2	2
Z3S1	Mergus merganser	Z3	winter	wintervisitor	2	3
Z3S1	Mergus serrator	Z3	winter	wintervisitor	2	13
Z3S1	Phalacrocorax carbo	Z3	winter	wintervisitor	2	4
Z4S1	Anas platyrhynchos	Z4	winter	wintervisitor	2	501
Z4S3	Anas platyrhynchos	Z4	winter	wintervisitor	2	2
Z4S1	Larus argentatus	Z4	winter	wintervisitor	2	2
Z4S3	Larus argentatus	Z4	winter	wintervisitor	2	71
Z4S3	Larus cachinnans	Z4	winter	wintervisitor	2	2
Z4S3	Larus heuglini	Z4	winter	wintervisitor	2	1
Z4S3	Mergus merganser	Z4	winter	wintervisitor	2	20
Z4S1	Mergus serrator	Z4	winter	wintervisitor	2	2
Z4S1	Platalea leucorodia	Z4	winter	wintervisitor	2	2
Z4S3	Tadorna tadorna	Z4	winter	wintervisitor	2	15
Z5S1	Anas platyrhynchos	Z5	winter	wintervisitor	2	10
Z5S1	Larus argentatus	Z5	winter	wintervisitor	2	60
Z5S3	Larus argentatus	Z5	winter	wintervisitor	2	21
Z5S1	Larus heuglini	Z5	winter	wintervisitor	2	2
Z5S3	Larus hyperboreus	Z5	winter	wintervisitor	2	1
Z5S3	Phalacrocorax carbo	Z5	winter	wintervisitor	2	22
Z5S1	Platalea leucorodia	Z5	winter	wintervisitor	2	2
Z5S3	Platalea leucorodia	Z5	winter	wintervisitor	2	3
Z5S3	Podiceps cristatus	Z5	winter	wintervisitor	2	1
Z1S1	Aegypius monachus	Z1	winter	wintervisitor	3	29
Z1S3	Aegypius monachus	Z1	winter	wintervisitor	3	1
Z1S1	Anas acuta	Z1	winter	wintervisitor	3	84
Z1S1	Anas crecca	Z1	winter	wintervisitor	3	6
Z1S1	Anas formosa	Z1	winter	wintervisitor	3	12
Z1S1	Anas penelope	Z1	winter	wintervisitor	3	4
Z1S1	Anas platyrhynchos	Z1	winter	wintervisitor	3	669
Z1S3	Anas platyrhynchos	Z1	winter	wintervisitor	3	224
Z1S1	Anas strepera	Z1	winter	wintervisitor	3	5
Z1S1	Anser fabalis	Z1	winter	wintervisitor	3	10
Z1S3	Anser fabalis	Z1	winter	wintervisitor	3	11
Z1S3	Bucephala clangula	Z1	winter	wintervisitor	3	4
Z1S3	Grus monacha	Z1	winter	wintervisitor	3	34
Z1S1	Haliaeetus albicilla	Z1	winter	wintervisitor	3	2
Z1S1	Larus argentatus	Z1	winter	wintervisitor	3	53
Z1S1	Larus cachinnans	Z1	winter	wintervisitor	3	1
Z1S3	Mergus merganser	Z1	winter	wintervisitor	3	4
Z1S3	Mergus serrator	Z1	winter	wintervisitor	3	4
Z1S1	Phalacrocorax carbo	Z1	winter	wintervisitor	3	29
Z1S3	Phalacrocorax carbo	Z1	winter	wintervisitor	3	6
Z1S1	Platalea leucorodia	Z1	winter	wintervisitor	3	1
Z1S1	Vanellus vanellus	Z1	winter	wintervisitor	3	2
Z2S3	Aegypius monachus	Z2	winter	wintervisitor	3	5
Z2S1	Anas crecca	Z2	winter	wintervisitor	3	71
Z2S1	Anas platyrhynchos	Z2	winter	wintervisitor	3	37
Z2S1	Bucephala clangula	Z2	winter	wintervisitor	3	6
Z2S3	Bucephala clangula	Z2	winter	wintervisitor	3	10
Z2S1	Fulica atra	Z2	winter	wintervisitor	3	1
Z2S1	Larus argentatus	Z2	winter	wintervisitor	3	57
Z2S3	Larus argentatus	Z2	winter	wintervisitor	3	20
Z2S1	Mergus merganser	Z2	winter	wintervisitor	3	1
Z2S1	Mergus serrator	Z2	winter	wintervisitor	3	6
Z2S1	Phalacrocorax carbo	Z2	winter	wintervisitor	3	9
Z2S3	Phalacrocorax carbo	Z2	winter	wintervisitor	3	1
Z2S3	Tadorna tadorna	Z2	winter	wintervisitor	3	10
Z2S1	Vanellus vanellus	Z2	winter	wintervisitor	3	5
Z3S1	Anas platyrhynchos	Z3	winter	wintervisitor	3	427
Z3S3	Anas platyrhynchos	Z3	winter	wintervisitor	3	5
Z3S1	Buteo buteo	Z3	winter	wintervisitor	3	1
Z3S3	Larus argentatus	Z3	winter	wintervisitor	3	140
Z3S3	Larus hyperboreus	Z3	winter	wintervisitor	3	1
Z3S3	Larus schistisagus	Z3	winter	wintervisitor	3	1
Z3S1	Mergus merganser	Z3	winter	wintervisitor	3	3
Z3S1	Mergus serrator	Z3	winter	wintervisitor	3	1
Z3S3	Tadorna tadorna	Z3	winter	wintervisitor	3	24
Z4S1	Anas acuta	Z4	winter	wintervisitor	3	590
Z4S3	Anas crecca	Z4	winter	wintervisitor	3	38
Z4S1	Anas platyrhynchos	Z4	winter	wintervisitor	3	952
Z4S3	Anas platyrhynchos	Z4	winter	wintervisitor	3	25
Z4S1	Anas strepera	Z4	winter	wintervisitor	3	10
Z4S3	Calidris alpina	Z4	winter	wintervisitor	3	1880
Z4S3	Haliaeetus albicilla	Z4	winter	wintervisitor	3	2
Z4S3	Larus argentatus	Z4	winter	wintervisitor	3	33
Z4S3	Larus cachinnans	Z4	winter	wintervisitor	3	11
Z4S3	Larus heuglini	Z4	winter	wintervisitor	3	1
Z4S3	Mergus merganser	Z4	winter	wintervisitor	3	16
Z4S1	Phalacrocorax carbo	Z4	winter	wintervisitor	3	2
Z4S3	Tadorna tadorna	Z4	winter	wintervisitor	3	17
Z5S1	Anas platyrhynchos	Z5	winter	wintervisitor	3	12
Z5S3	Anas platyrhynchos	Z5	winter	wintervisitor	3	69
Z5S1	Larus argentatus	Z5	winter	wintervisitor	3	20
Z5S3	Larus argentatus	Z5	winter	wintervisitor	3	18
Z5S1	Larus cachinnans	Z5	winter	wintervisitor	3	1
Z5S1	Larus heuglini	Z5	winter	wintervisitor	3	1
Z5S1	Platalea leucorodia	Z5	winter	wintervisitor	3	1
Z1S3	Aegypius monachus	Z1	winter	wintervisitor	4	7
Z1S1	Anas acuta	Z1	winter	wintervisitor	4	103
Z1S3	Anas acuta	Z1	winter	wintervisitor	4	45
Z1S1	Anas crecca	Z1	winter	wintervisitor	4	25
Z1S1	Anas formosa	Z1	winter	wintervisitor	4	15
Z1S1	Anas platyrhynchos	Z1	winter	wintervisitor	4	288
Z1S3	Anas platyrhynchos	Z1	winter	wintervisitor	4	240
Z1S3	Anas strepera	Z1	winter	wintervisitor	4	2
Z1S3	Anser fabalis	Z1	winter	wintervisitor	4	3
Z1S1	Asio flammeus	Z1	winter	wintervisitor	4	1
Z1S1	Aythya ferina	Z1	winter	wintervisitor	4	51
Z1S3	Aythya ferina	Z1	winter	wintervisitor	4	12
Z1S3	Grus monacha	Z1	winter	wintervisitor	4	45
Z1S1	Larus argentatus	Z1	winter	wintervisitor	4	1
Z1S3	Larus argentatus	Z1	winter	wintervisitor	4	7
Z1S1	Larus cachinnans	Z1	winter	wintervisitor	4	1
Z1S1	Phalacrocorax capillatus	Z1	winter	wintervisitor	4	3
Z1S3	Platalea leucorodia	Z1	winter	wintervisitor	4	2
Z1S1	Tadorna tadorna	Z1	winter	wintervisitor	4	8
Z1S3	Tadorna tadorna	Z1	winter	wintervisitor	4	1
Z2S3	Aegypius monachus	Z2	winter	wintervisitor	4	3
Z2S1	Anas crecca	Z2	winter	wintervisitor	4	80
Z2S1	Anas platyrhynchos	Z2	winter	wintervisitor	4	60
Z2S1	Anser fabalis	Z2	winter	wintervisitor	4	110
Z2S1	Aythya ferina	Z2	winter	wintervisitor	4	120
Z2S1	Aythya fuligula	Z2	winter	wintervisitor	4	8
Z2S3	Larus argentatus	Z2	winter	wintervisitor	4	9
Z3S1	Aegypius monachus	Z3	winter	wintervisitor	4	2
Z3S1	Anas acuta	Z3	winter	wintervisitor	4	190
Z3S1	Anas crecca	Z3	winter	wintervisitor	4	50
Z3S3	Anas crecca	Z3	winter	wintervisitor	4	16
Z3S1	Anas penelope	Z3	winter	wintervisitor	4	32
Z3S1	Anas platyrhynchos	Z3	winter	wintervisitor	4	752
Z3S3	Anas platyrhynchos	Z3	winter	wintervisitor	4	48
Z3S1	Anas strepera	Z3	winter	wintervisitor	4	19
Z3S1	Aythya ferina	Z3	winter	wintervisitor	4	88
Z3S3	Aythya ferina	Z3	winter	wintervisitor	4	2
Z3S1	Aythya marila	Z3	winter	wintervisitor	4	1
Z3S1	Larus argentatus	Z3	winter	wintervisitor	4	6
Z3S3	Larus argentatus	Z3	winter	wintervisitor	4	31
Z3S3	Larus heuglini	Z3	winter	wintervisitor	4	10
Z3S1	Mergus merganser	Z3	winter	wintervisitor	4	10
Z3S3	Phalacrocorax carbo	Z3	winter	wintervisitor	4	15
Z3S1	Tadorna tadorna	Z3	winter	wintervisitor	4	33
Z4S1	Anas acuta	Z4	winter	wintervisitor	4	4
Z4S1	Anas crecca	Z4	winter	wintervisitor	4	30
Z4S1	Anas platyrhynchos	Z4	winter	wintervisitor	4	310
Z4S3	Anas platyrhynchos	Z4	winter	wintervisitor	4	55
Z4S1	Larus argentatus	Z4	winter	wintervisitor	4	31
Z4S3	Larus argentatus	Z4	winter	wintervisitor	4	17
Z4S3	Mergus merganser	Z4	winter	wintervisitor	4	4
Z4S1	Tadorna tadorna	Z4	winter	wintervisitor	4	20
Z4S3	Tadorna tadorna	Z4	winter	wintervisitor	4	22
Z5S1	Anas acuta	Z5	winter	wintervisitor	4	3
Z5S1	Anas platyrhynchos	Z5	winter	wintervisitor	4	42
Z5S3	Anas platyrhynchos	Z5	winter	wintervisitor	4	25
Z5S3	Aythya ferina	Z5	winter	wintervisitor	4	10
Z5S3	Aythya fuligula	Z5	winter	wintervisitor	4	4
Z5S1	Calidris alpina	Z5	winter	wintervisitor	4	252
Z5S1	Larus argentatus	Z5	winter	wintervisitor	4	50
Z5S3	Larus argentatus	Z5	winter	wintervisitor	4	6
Z5S1	Larus cachinnans	Z5	winter	wintervisitor	4	1
Z5S1	Larus heuglini	Z5	winter	wintervisitor	4	5
Z5S1	Mergus serrator	Z5	winter	wintervisitor	4	15
Z5S3	Phalacrocorax carbo	Z5	winter	wintervisitor	4	3
Z5S1	Platalea leucorodia	Z5	winter	wintervisitor	4	1
Z5S3	Podiceps cristatus	Z5	winter	wintervisitor	4	2
Z1S1	Aegypius monachus	Z1	winter	wintervisitor	5	1
Z1S1	Anas platyrhynchos	Z1	winter	wintervisitor	5	233
Z1S3	Anas platyrhynchos	Z1	winter	wintervisitor	5	18
Z1S1	Anser albifrons	Z1	winter	wintervisitor	5	8
Z1S1	Anser fabalis	Z1	winter	wintervisitor	5	4
Z1S3	Grus monacha	Z1	winter	wintervisitor	5	67
Z1S1	Larus argentatus	Z1	winter	wintervisitor	5	29
Z1S3	Larus argentatus	Z1	winter	wintervisitor	5	13
Z1S3	Larus ridibundus	Z1	winter	wintervisitor	5	7
Z1S3	Mergus merganser	Z1	winter	wintervisitor	5	4
Z1S1	Phalacrocorax carbo	Z1	winter	wintervisitor	5	85
Z1S3	Platalea leucorodia	Z1	winter	wintervisitor	5	4
Z1S3	Tadorna tadorna	Z1	winter	wintervisitor	5	5
Z2S3	Anas crecca	Z2	winter	wintervisitor	5	2
Z2S1	Anas platyrhynchos	Z2	winter	wintervisitor	5	46
Z2S3	Anser fabalis	Z2	winter	wintervisitor	5	3
Z2S1	Larus argentatus	Z2	winter	wintervisitor	5	29
Z2S3	Phalacrocorax capillatus	Z2	winter	wintervisitor	5	1
Z2S1	Phalacrocorax carbo	Z2	winter	wintervisitor	5	6
Z2S3	Tadorna tadorna	Z2	winter	wintervisitor	5	13
Z3S1	Anas platyrhynchos	Z3	winter	wintervisitor	5	27
Z3S3	Anas platyrhynchos	Z3	winter	wintervisitor	5	68
Z3S1	Larus argentatus	Z3	winter	wintervisitor	5	8
Z3S3	Larus argentatus	Z3	winter	wintervisitor	5	28
Z3S1	Tadorna tadorna	Z3	winter	wintervisitor	5	4
Z4S3	Anas platyrhynchos	Z4	winter	wintervisitor	5	10
Z4S3	Calidris alpina	Z4	winter	wintervisitor	5	19
Z4S1	Larus argentatus	Z4	winter	wintervisitor	5	7
Z4S3	Larus argentatus	Z4	winter	wintervisitor	5	33
Z4S3	Larus heuglini	Z4	winter	wintervisitor	5	2
Z4S3	Tadorna tadorna	Z4	winter	wintervisitor	5	14
Z5S1	Anas platyrhynchos	Z5	winter	wintervisitor	5	6
Z5S3	Anas platyrhynchos	Z5	winter	wintervisitor	5	21
Z5S1	Larus argentatus	Z5	winter	wintervisitor	5	25
Z5S3	Larus argentatus	Z5	winter	wintervisitor	5	16
Z5S1	Larus cachinnans	Z5	winter	wintervisitor	5	1
Z5S3	Larus schistisagus	Z5	winter	wintervisitor	5	1
Z5S3	Phalacrocorax capillatus	Z5	winter	wintervisitor	5	46
Z1S1	Arenaria interpres	Z1	fall	passenger	1	8
Z1S1	Calidris ruficollis	Z1	fall	passenger	1	32
Z1S1	Charadrius mongolus	Z1	fall	passenger	1	270
Z1S3	Heteroscelus brevipes	Z1	fall	passenger	1	26
Z1S1	Limosa lapponica	Z1	fall	passenger	1	2
Z1S3	Limosa lapponica	Z1	fall	passenger	1	6
Z1S3	Numenius arquata	Z1	fall	passenger	1	1
Z1S1	Numenius madagascariensis	Z1	fall	passenger	1	2
Z1S3	Numenius madagascariensis	Z1	fall	passenger	1	2
Z1S1	Numenius phaeopus	Z1	fall	passenger	1	72
Z1S3	Numenius phaeopus	Z1	fall	passenger	1	55
Z1S3	Pluvialis squatarola	Z1	fall	passenger	1	24
Z1S1	Tringa nebularia	Z1	fall	passenger	1	9
Z1S3	Tringa nebularia	Z1	fall	passenger	1	14
Z1S1	Xenus cinereus	Z1	fall	passenger	1	31
Z1S3	Xenus cinereus	Z1	fall	passenger	1	72
Z2S3	Calidris ruficollis	Z2	fall	passenger	1	29
Z2S3	Charadrius alexandrinus	Z2	fall	passenger	1	94
Z2S3	Charadrius mongolus	Z2	fall	passenger	1	217
Z2S3	Heteroscelus brevipes	Z2	fall	passenger	1	3
Z2S3	Numenius madagascariensis	Z2	fall	passenger	1	2
Z2S3	Numenius phaeopus	Z2	fall	passenger	1	1
Z2S1	Pluvialis squatarola	Z2	fall	passenger	1	40
Z2S3	Pluvialis squatarola	Z2	fall	passenger	1	21
Z2S1	Tringa nebularia	Z2	fall	passenger	1	50
Z2S3	Tringa nebularia	Z2	fall	passenger	1	58
Z2S3	Tringa totanus	Z2	fall	passenger	1	2
Z2S1	Xenus cinereus	Z2	fall	passenger	1	76
Z2S3	Xenus cinereus	Z2	fall	passenger	1	57
Z3S1	Heteroscelus brevipes	Z3	fall	passenger	1	27
Z3S1	Xenus cinereus	Z3	fall	passenger	1	75
Z4S1	Arenaria interpres	Z4	fall	passenger	1	15
Z4S3	Arenaria interpres	Z4	fall	passenger	1	26
Z4S3	Calidris alba	Z4	fall	passenger	1	43
Z4S1	Calidris ruficollis	Z4	fall	passenger	1	37
Z4S3	Calidris ruficollis	Z4	fall	passenger	1	82
Z4S1	Calidris tenuirostris	Z4	fall	passenger	1	5
Z4S3	Calidris tenuirostris	Z4	fall	passenger	1	27
Z4S1	Charadrius alexandrinus	Z4	fall	passenger	1	70
Z4S1	Heteroscelus brevipes	Z4	fall	passenger	1	17
Z4S3	Heteroscelus brevipes	Z4	fall	passenger	1	63
Z4S1	Limosa lapponica	Z4	fall	passenger	1	13
Z4S3	Limosa lapponica	Z4	fall	passenger	1	42
Z4S3	Limosa limosa	Z4	fall	passenger	1	1
Z4S3	Numenius arquata	Z4	fall	passenger	1	8
Z4S1	Numenius madagascariensis	Z4	fall	passenger	1	194
Z4S3	Numenius madagascariensis	Z4	fall	passenger	1	94
Z4S1	Numenius phaeopus	Z4	fall	passenger	1	187
Z4S3	Numenius phaeopus	Z4	fall	passenger	1	4
Z4S1	Pluvialis squatarola	Z4	fall	passenger	1	51
Z4S3	Pluvialis squatarola	Z4	fall	passenger	1	152
Z4S3	Tringa erythropus	Z4	fall	passenger	1	12
Z4S1	Tringa nebularia	Z4	fall	passenger	1	237
Z4S3	Tringa nebularia	Z4	fall	passenger	1	98
Z4S1	Tringa totanus	Z4	fall	passenger	1	16
Z4S3	Tringa totanus	Z4	fall	passenger	1	12
Z4S1	Xenus cinereus	Z4	fall	passenger	1	52
Z4S3	Xenus cinereus	Z4	fall	passenger	1	451
Z5S3	Calidris alba	Z5	fall	passenger	1	2
Z5S3	Calidris ruficollis	Z5	fall	passenger	1	2
Z5S3	Calidris tenuirostris	Z5	fall	passenger	1	1
Z5S3	Charadrius alexandrinus	Z5	fall	passenger	1	64
Z5S1	Numenius phaeopus	Z5	fall	passenger	1	8
Z5S3	Numenius phaeopus	Z5	fall	passenger	1	14
Z5S3	Pluvialis squatarola	Z5	fall	passenger	1	2
Z5S1	Sterna hirundo	Z5	fall	passenger	1	2
Z5S3	Sterna hirundo	Z5	fall	passenger	1	3
Z5S3	Xenus cinereus	Z5	fall	passenger	1	14
Z1S1	Ardea alba	Z1	fall	summervisitor	1	11
Z1S3	Ardea alba	Z1	fall	summervisitor	1	32
Z1S1	Ardea cinerea	Z1	fall	summervisitor	1	54
Z1S3	Ardea cinerea	Z1	fall	summervisitor	1	14
Z1S1	Egretta eulophotes	Z1	fall	summervisitor	1	1
Z1S1	Egretta garzetta	Z1	fall	summervisitor	1	1
Z1S1	Platalea minor	Z1	fall	summervisitor	1	1
Z1S3	Platalea minor	Z1	fall	summervisitor	1	5
Z2S1	Alcedo atthis	Z2	fall	summervisitor	1	1
Z2S1	Ardea alba	Z2	fall	summervisitor	1	58
Z2S3	Ardea alba	Z2	fall	summervisitor	1	81
Z2S1	Ardea cinerea	Z2	fall	summervisitor	1	15
Z2S3	Ardea cinerea	Z2	fall	summervisitor	1	49
Z2S1	Egretta eulophotes	Z2	fall	summervisitor	1	3
Z2S3	Egretta eulophotes	Z2	fall	summervisitor	1	3
Z2S1	Platalea minor	Z2	fall	summervisitor	1	2
Z2S3	Platalea minor	Z2	fall	summervisitor	1	24
Z3S3	Actitis hypoleucos	Z3	fall	summervisitor	1	1
Z3S3	Ardea alba	Z3	fall	summervisitor	1	1
Z3S1	Egretta eulophotes	Z3	fall	summervisitor	1	6
Z3S3	Egretta eulophotes	Z3	fall	summervisitor	1	2
Z4S1	Ardea alba	Z4	fall	summervisitor	1	56
Z4S3	Ardea alba	Z4	fall	summervisitor	1	13
Z4S1	Ardea cinerea	Z4	fall	summervisitor	1	47
Z4S3	Ardea cinerea	Z4	fall	summervisitor	1	21
Z4S1	Egretta eulophotes	Z4	fall	summervisitor	1	34
Z4S3	Egretta eulophotes	Z4	fall	summervisitor	1	14
Z4S1	Egretta garzetta	Z4	fall	summervisitor	1	4
Z4S1	Platalea minor	Z4	fall	summervisitor	1	15
Z5S3	Actitis hypoleucos	Z5	fall	summervisitor	1	1
Z5S1	Ardea alba	Z5	fall	summervisitor	1	4
Z5S3	Ardea alba	Z5	fall	summervisitor	1	22
Z5S1	Ardea cinerea	Z5	fall	summervisitor	1	1
Z5S3	Ardea cinerea	Z5	fall	summervisitor	1	7
Z5S1	Egretta eulophotes	Z5	fall	summervisitor	1	11
Z5S3	Egretta eulophotes	Z5	fall	summervisitor	1	3
Z1S3	Arenaria interpres	Z1	fall	passenger	2	11
Z1S3	Charadrius alexandrinus	Z1	fall	passenger	2	13
Z1S3	Charadrius mongolus	Z1	fall	passenger	2	176
Z1S3	Heteroscelus brevipes	Z1	fall	passenger	2	3
Z1S3	Numenius arquata	Z1	fall	passenger	2	2
Z1S3	Numenius madagascariensis	Z1	fall	passenger	2	1
Z1S1	Numenius phaeopus	Z1	fall	passenger	2	19
Z1S3	Numenius phaeopus	Z1	fall	passenger	2	21
Z1S3	Pluvialis fulva	Z1	fall	passenger	2	9
Z1S1	Pluvialis squatarola	Z1	fall	passenger	2	51
Z1S3	Pluvialis squatarola	Z1	fall	passenger	2	41
Z1S1	Tringa nebularia	Z1	fall	passenger	2	11
Z1S3	Tringa nebularia	Z1	fall	passenger	2	2
Z1S1	Xenus cinereus	Z1	fall	passenger	2	148
Z1S3	Xenus cinereus	Z1	fall	passenger	2	128
Z2S1	Arenaria interpres	Z2	fall	passenger	2	3
Z2S3	Calidris ruficollis	Z2	fall	passenger	2	49
Z2S1	Charadrius alexandrinus	Z2	fall	passenger	2	38
Z2S3	Charadrius alexandrinus	Z2	fall	passenger	2	48
Z2S1	Charadrius mongolus	Z2	fall	passenger	2	113
Z2S3	Charadrius mongolus	Z2	fall	passenger	2	120
Z2S3	Limosa lapponica	Z2	fall	passenger	2	10
Z2S1	Numenius arquata	Z2	fall	passenger	2	3
Z2S1	Numenius madagascariensis	Z2	fall	passenger	2	6
Z2S1	Numenius phaeopus	Z2	fall	passenger	2	5
Z2S3	Numenius phaeopus	Z2	fall	passenger	2	3
Z2S1	Pluvialis fulva	Z2	fall	passenger	2	1
Z2S3	Pluvialis fulva	Z2	fall	passenger	2	4
Z2S1	Pluvialis squatarola	Z2	fall	passenger	2	3
Z2S3	Pluvialis squatarola	Z2	fall	passenger	2	34
Z2S1	Tringa nebularia	Z2	fall	passenger	2	5
Z2S3	Tringa nebularia	Z2	fall	passenger	2	11
Z2S1	Xenus cinereus	Z2	fall	passenger	2	271
Z2S3	Xenus cinereus	Z2	fall	passenger	2	43
Z3S3	Charadrius mongolus	Z3	fall	passenger	2	5
Z3S3	Heteroscelus brevipes	Z3	fall	passenger	2	65
Z3S3	Numenius phaeopus	Z3	fall	passenger	2	2
Z3S1	Tringa nebularia	Z3	fall	passenger	2	10
Z3S3	Tringa nebularia	Z3	fall	passenger	2	1
Z3S1	Xenus cinereus	Z3	fall	passenger	2	390
Z4S3	Arenaria interpres	Z4	fall	passenger	2	4
Z4S1	Calidris alba	Z4	fall	passenger	2	6
Z4S3	Calidris alba	Z4	fall	passenger	2	70
Z4S3	Calidris canutus	Z4	fall	passenger	2	8
Z4S1	Calidris ruficollis	Z4	fall	passenger	2	37
Z4S3	Calidris ruficollis	Z4	fall	passenger	2	72
Z4S1	Calidris tenuirostris	Z4	fall	passenger	2	1
Z4S3	Charadrius alexandrinus	Z4	fall	passenger	2	107
Z4S1	Charadrius mongolus	Z4	fall	passenger	2	9
Z4S3	Charadrius mongolus	Z4	fall	passenger	2	101
Z4S1	Heteroscelus brevipes	Z4	fall	passenger	2	26
Z4S3	Heteroscelus brevipes	Z4	fall	passenger	2	14
Z4S1	Numenius madagascariensis	Z4	fall	passenger	2	17
Z4S3	Numenius madagascariensis	Z4	fall	passenger	2	93
Z4S1	Numenius phaeopus	Z4	fall	passenger	2	17
Z4S3	Numenius phaeopus	Z4	fall	passenger	2	10
Z4S3	Pluvialis squatarola	Z4	fall	passenger	2	7
Z4S1	Tringa guttifer	Z4	fall	passenger	2	2
Z4S1	Tringa nebularia	Z4	fall	passenger	2	405
Z4S3	Tringa nebularia	Z4	fall	passenger	2	91
Z4S3	Tringa totanus	Z4	fall	passenger	2	1
Z4S1	Xenus cinereus	Z4	fall	passenger	2	129
Z4S3	Xenus cinereus	Z4	fall	passenger	2	100
Z5S3	Calidris alba	Z5	fall	passenger	2	7
Z5S3	Charadrius alexandrinus	Z5	fall	passenger	2	100
Z5S3	Charadrius mongolus	Z5	fall	passenger	2	2
Z5S1	Numenius phaeopus	Z5	fall	passenger	2	6
Z5S3	Numenius phaeopus	Z5	fall	passenger	2	7
Z5S3	Tringa nebularia	Z5	fall	passenger	2	5
Z5S3	Xenus cinereus	Z5	fall	passenger	2	26
Z1S1	Ardea alba	Z1	fall	summervisitor	2	215
Z1S3	Ardea alba	Z1	fall	summervisitor	2	30
Z1S1	Ardea cinerea	Z1	fall	summervisitor	2	159
Z1S3	Ardea cinerea	Z1	fall	summervisitor	2	53
Z1S1	Egretta garzetta	Z1	fall	summervisitor	2	21
Z1S3	Egretta garzetta	Z1	fall	summervisitor	2	2
Z1S1	Egretta intermedia	Z1	fall	summervisitor	2	10
Z1S1	Platalea minor	Z1	fall	summervisitor	2	7
Z2S1	Actitis hypoleucos	Z2	fall	summervisitor	2	4
Z2S1	Ardea alba	Z2	fall	summervisitor	2	4
Z2S3	Ardea alba	Z2	fall	summervisitor	2	22
Z2S1	Ardea cinerea	Z2	fall	summervisitor	2	4
Z2S3	Ardea cinerea	Z2	fall	summervisitor	2	14
Z2S1	Butorides striata	Z2	fall	summervisitor	2	1
Z2S1	Egretta eulophotes	Z2	fall	summervisitor	2	1
Z2S3	Platalea minor	Z2	fall	summervisitor	2	6
Z3S3	Actitis hypoleucos	Z3	fall	summervisitor	2	1
Z3S1	Ardea alba	Z3	fall	summervisitor	2	47
Z3S1	Ardea cinerea	Z3	fall	summervisitor	2	20
Z4S1	Ardea alba	Z4	fall	summervisitor	2	86
Z4S3	Ardea alba	Z4	fall	summervisitor	2	20
Z4S1	Ardea cinerea	Z4	fall	summervisitor	2	56
Z4S3	Ardea cinerea	Z4	fall	summervisitor	2	66
Z4S3	Egretta eulophotes	Z4	fall	summervisitor	2	27
Z4S3	Larus saundersi	Z4	fall	summervisitor	2	17
Z4S1	Platalea minor	Z4	fall	summervisitor	2	8
Z4S3	Platalea minor	Z4	fall	summervisitor	2	1
Z5S1	Ardea alba	Z5	fall	summervisitor	2	12
Z5S3	Ardea alba	Z5	fall	summervisitor	2	45
Z5S1	Egretta eulophotes	Z5	fall	summervisitor	2	2
Z5S3	Egretta eulophotes	Z5	fall	summervisitor	2	13
Z1S3	Numenius madagascariensis	Z1	fall	passenger	3	2
Z1S3	Numenius phaeopus	Z1	fall	passenger	3	1
Z1S3	Tringa nebularia	Z1	fall	passenger	3	4
Z2S3	Calidris tenuirostris	Z2	fall	passenger	3	52
Z2S1	Charadrius alexandrinus	Z2	fall	passenger	3	7
Z2S3	Charadrius alexandrinus	Z2	fall	passenger	3	150
Z2S1	Numenius arquata	Z2	fall	passenger	3	1
Z2S3	Numenius arquata	Z2	fall	passenger	3	17
Z2S1	Numenius madagascariensis	Z2	fall	passenger	3	1
Z2S1	Numenius phaeopus	Z2	fall	passenger	3	2
Z2S3	Numenius phaeopus	Z2	fall	passenger	3	14
Z2S1	Tringa nebularia	Z2	fall	passenger	3	7
Z2S3	Tringa totanus	Z2	fall	passenger	3	24
Z2S3	Xenus cinereus	Z2	fall	passenger	3	170
Z3S1	Numenius madagascariensis	Z3	fall	passenger	3	1
Z3S3	Numenius madagascariensis	Z3	fall	passenger	3	4
Z3S1	Pandion haliaetus	Z3	fall	passenger	3	1
Z3S1	Tringa glareola	Z3	fall	passenger	3	2
Z3S3	Tringa nebularia	Z3	fall	passenger	3	110
Z3S3	Xenus cinereus	Z3	fall	passenger	3	3
Z4S3	Calidris alba	Z4	fall	passenger	3	12
Z4S1	Calidris ruficollis	Z4	fall	passenger	3	4
Z4S3	Calidris ruficollis	Z4	fall	passenger	3	15
Z4S1	Calidris tenuirostris	Z4	fall	passenger	3	3
Z4S3	Calidris tenuirostris	Z4	fall	passenger	3	9
Z4S3	Charadrius alexandrinus	Z4	fall	passenger	3	12
Z4S1	Charadrius mongolus	Z4	fall	passenger	3	52
Z4S3	Charadrius mongolus	Z4	fall	passenger	3	133
Z4S1	Heteroscelus brevipes	Z4	fall	passenger	3	28
Z4S3	Heteroscelus brevipes	Z4	fall	passenger	3	8
Z4S1	Limicola falcinellus	Z4	fall	passenger	3	2
Z4S1	Limosa lapponica	Z4	fall	passenger	3	160
Z4S3	Limosa lapponica	Z4	fall	passenger	3	3
Z4S1	Limosa limosa	Z4	fall	passenger	3	260
Z4S3	Limosa limosa	Z4	fall	passenger	3	21
Z4S1	Numenius arquata	Z4	fall	passenger	3	3
Z4S3	Numenius arquata	Z4	fall	passenger	3	17
Z4S1	Numenius madagascariensis	Z4	fall	passenger	3	2
Z4S3	Numenius madagascariensis	Z4	fall	passenger	3	4
Z4S3	Numenius phaeopus	Z4	fall	passenger	3	7
Z4S3	Pluvialis squatarola	Z4	fall	passenger	3	5
Z4S1	Tringa nebularia	Z4	fall	passenger	3	68
Z4S3	Tringa nebularia	Z4	fall	passenger	3	18
Z4S1	Xenus cinereus	Z4	fall	passenger	3	62
Z4S3	Xenus cinereus	Z4	fall	passenger	3	23
Z5S3	Calidris alba	Z5	fall	passenger	3	2
Z5S3	Calidris ruficollis	Z5	fall	passenger	3	1
Z5S3	Charadrius alexandrinus	Z5	fall	passenger	3	1
Z5S3	Charadrius mongolus	Z5	fall	passenger	3	47
Z5S3	Heteroscelus brevipes	Z5	fall	passenger	3	12
Z5S1	Numenius phaeopus	Z5	fall	passenger	3	1
Z5S3	Numenius phaeopus	Z5	fall	passenger	3	3
Z5S3	Xenus cinereus	Z5	fall	passenger	3	12
Z1S1	Ardea alba	Z1	fall	summervisitor	3	23
Z1S3	Ardea alba	Z1	fall	summervisitor	3	10
Z1S1	Ardea cinerea	Z1	fall	summervisitor	3	34
Z1S3	Ardea cinerea	Z1	fall	summervisitor	3	4
Z1S1	Egretta garzetta	Z1	fall	summervisitor	3	4
Z1S3	Egretta garzetta	Z1	fall	summervisitor	3	1
Z2S3	Actitis hypoleucos	Z2	fall	summervisitor	3	1
Z2S1	Ardea alba	Z2	fall	summervisitor	3	92
Z2S3	Ardea alba	Z2	fall	summervisitor	3	17
Z2S1	Ardea cinerea	Z2	fall	summervisitor	3	51
Z2S3	Ardea cinerea	Z2	fall	summervisitor	3	29
Z2S1	Egretta garzetta	Z2	fall	summervisitor	3	3
Z2S3	Egretta garzetta	Z2	fall	summervisitor	3	4
Z2S3	Egretta intermedia	Z2	fall	summervisitor	3	1
Z2S3	Platalea minor	Z2	fall	summervisitor	3	5
Z3S1	Ardea alba	Z3	fall	summervisitor	3	30
Z3S3	Ardea alba	Z3	fall	summervisitor	3	55
Z3S1	Ardea cinerea	Z3	fall	summervisitor	3	23
Z3S3	Ardea cinerea	Z3	fall	summervisitor	3	41
Z3S3	Egretta eulophotes	Z3	fall	summervisitor	3	2
Z3S3	Egretta garzetta	Z3	fall	summervisitor	3	5
Z3S3	Falco subbuteo	Z3	fall	summervisitor	3	1
Z3S1	Larus saundersi	Z3	fall	summervisitor	3	1
Z4S1	Ardea alba	Z4	fall	summervisitor	3	22
Z4S3	Ardea alba	Z4	fall	summervisitor	3	77
Z4S1	Ardea cinerea	Z4	fall	summervisitor	3	14
Z4S3	Ardea cinerea	Z4	fall	summervisitor	3	56
Z4S3	Egretta eulophotes	Z4	fall	summervisitor	3	2
Z4S3	Egretta garzetta	Z4	fall	summervisitor	3	1
Z4S3	Larus saundersi	Z4	fall	summervisitor	3	17
Z4S1	Platalea minor	Z4	fall	summervisitor	3	3
Z5S1	Ardea alba	Z5	fall	summervisitor	3	6
Z5S3	Ardea alba	Z5	fall	summervisitor	3	29
Z5S1	Ardea cinerea	Z5	fall	summervisitor	3	1
Z5S3	Ardea cinerea	Z5	fall	summervisitor	3	14
Z5S3	Egretta eulophotes	Z5	fall	summervisitor	3	3
Z5S3	Egretta garzetta	Z5	fall	summervisitor	3	2
Z5S3	Egretta intermedia	Z5	fall	summervisitor	3	1
Z1S3	Arenaria interpres	Z1	fall	passenger	4	5
Z1S3	Calidris tenuirostris	Z1	fall	passenger	4	2
Z1S1	Charadrius alexandrinus	Z1	fall	passenger	4	504
Z1S3	Charadrius alexandrinus	Z1	fall	passenger	4	155
Z1S3	Charadrius mongolus	Z1	fall	passenger	4	850
Z1S1	Numenius madagascariensis	Z1	fall	passenger	4	25
Z1S3	Numenius madagascariensis	Z1	fall	passenger	4	14
Z1S1	Numenius phaeopus	Z1	fall	passenger	4	5
Z1S3	Numenius phaeopus	Z1	fall	passenger	4	2
Z1S3	Pluvialis squatarola	Z1	fall	passenger	4	14
Z1S1	Tringa nebularia	Z1	fall	passenger	4	24
Z1S3	Tringa nebularia	Z1	fall	passenger	4	1
Z1S3	Tringa totanus	Z1	fall	passenger	4	5
Z1S3	Xenus cinereus	Z1	fall	passenger	4	143
Z2S1	Calidris alba	Z2	fall	passenger	4	1
Z2S3	Charadrius alexandrinus	Z2	fall	passenger	4	251
Z2S1	Charadrius mongolus	Z2	fall	passenger	4	6
Z2S1	Limosa lapponica	Z2	fall	passenger	4	5
Z2S1	Numenius arquata	Z2	fall	passenger	4	7
Z2S1	Numenius madagascariensis	Z2	fall	passenger	4	8
Z2S3	Pandion haliaetus	Z2	fall	passenger	4	1
Z2S1	Tringa nebularia	Z2	fall	passenger	4	123
Z2S3	Tringa nebularia	Z2	fall	passenger	4	3
Z2S1	Tringa stagnatilis	Z2	fall	passenger	4	2
Z2S1	Tringa totanus	Z2	fall	passenger	4	30
Z2S3	Tringa totanus	Z2	fall	passenger	4	1
Z3S3	Calidris ruficollis	Z3	fall	passenger	4	60
Z3S3	Tringa nebularia	Z3	fall	passenger	4	1
Z3S1	Tringa ochropus	Z3	fall	passenger	4	1
Z3S1	Tringa stagnatilis	Z3	fall	passenger	4	1
Z3S3	Tringa totanus	Z3	fall	passenger	4	2
Z3S1	Xenus cinereus	Z3	fall	passenger	4	19
Z4S1	Calidris alba	Z4	fall	passenger	4	1
Z4S1	Calidris ruficollis	Z4	fall	passenger	4	20
Z4S3	Calidris ruficollis	Z4	fall	passenger	4	23
Z4S3	Calidris tenuirostris	Z4	fall	passenger	4	161
Z4S1	Charadrius alexandrinus	Z4	fall	passenger	4	340
Z4S1	Charadrius mongolus	Z4	fall	passenger	4	78
Z4S3	Charadrius mongolus	Z4	fall	passenger	4	5
Z4S1	Heteroscelus brevipes	Z4	fall	passenger	4	12
Z4S3	Numenius arquata	Z4	fall	passenger	4	37
Z4S3	Numenius madagascariensis	Z4	fall	passenger	4	9
Z4S3	Pluvialis squatarola	Z4	fall	passenger	4	4
Z4S1	Xenus cinereus	Z4	fall	passenger	4	90
Z5S3	Charadrius alexandrinus	Z5	fall	passenger	4	15
Z5S3	Tringa nebularia	Z5	fall	passenger	4	2
Z1S1	Ardea alba	Z1	fall	summervisitor	4	160
Z1S3	Ardea alba	Z1	fall	summervisitor	4	44
Z1S1	Ardea cinerea	Z1	fall	summervisitor	4	51
Z1S3	Ardea cinerea	Z1	fall	summervisitor	4	42
Z1S1	Egretta garzetta	Z1	fall	summervisitor	4	5
Z1S3	Egretta garzetta	Z1	fall	summervisitor	4	1
Z1S1	Platalea minor	Z1	fall	summervisitor	4	55
Z1S3	Platalea minor	Z1	fall	summervisitor	4	29
Z2S1	Ardea alba	Z2	fall	summervisitor	4	151
Z2S3	Ardea alba	Z2	fall	summervisitor	4	60
Z2S1	Ardea cinerea	Z2	fall	summervisitor	4	18
Z2S3	Ardea cinerea	Z2	fall	summervisitor	4	71
Z2S1	Egretta eulophotes	Z2	fall	summervisitor	4	1
Z2S1	Egretta garzetta	Z2	fall	summervisitor	4	20
Z2S3	Egretta garzetta	Z2	fall	summervisitor	4	3
Z2S1	Platalea minor	Z2	fall	summervisitor	4	10
Z2S3	Platalea minor	Z2	fall	summervisitor	4	20
Z3S1	Actitis hypoleucos	Z3	fall	summervisitor	4	1
Z3S3	Actitis hypoleucos	Z3	fall	summervisitor	4	1
Z3S1	Ardea alba	Z3	fall	summervisitor	4	24
Z3S3	Ardea alba	Z3	fall	summervisitor	4	10
Z3S1	Ardea cinerea	Z3	fall	summervisitor	4	6
Z3S3	Ardea cinerea	Z3	fall	summervisitor	4	25
Z4S1	Ardea alba	Z4	fall	summervisitor	4	27
Z4S3	Ardea alba	Z4	fall	summervisitor	4	16
Z4S1	Ardea cinerea	Z4	fall	summervisitor	4	54
Z4S3	Ardea cinerea	Z4	fall	summervisitor	4	12
Z4S3	Egretta eulophotes	Z4	fall	summervisitor	4	1
Z4S3	Platalea minor	Z4	fall	summervisitor	4	2
Z5S3	Actitis hypoleucos	Z5	fall	summervisitor	4	1
Z5S1	Ardea alba	Z5	fall	summervisitor	4	85
Z5S3	Ardea alba	Z5	fall	summervisitor	4	25
Z5S1	Ardea cinerea	Z5	fall	summervisitor	4	20
Z5S3	Ardea cinerea	Z5	fall	summervisitor	4	12
Z5S1	Egretta eulophotes	Z5	fall	summervisitor	4	1
Z5S1	Egretta garzetta	Z5	fall	summervisitor	4	5
Z5S3	Egretta garzetta	Z5	fall	summervisitor	4	2
Z5S1	Platalea minor	Z5	fall	summervisitor	4	2
Z1S3	Calidris ruficollis	Z1	fall	passenger	5	27
Z1S1	Charadrius alexandrinus	Z1	fall	passenger	5	42
Z1S3	Charadrius alexandrinus	Z1	fall	passenger	5	179
Z1S1	Charadrius mongolus	Z1	fall	passenger	5	124
Z1S3	Charadrius mongolus	Z1	fall	passenger	5	150
Z1S1	Limosa limosa	Z1	fall	passenger	5	3
Z1S1	Numenius arquata	Z1	fall	passenger	5	7
Z1S3	Numenius arquata	Z1	fall	passenger	5	9
Z1S1	Numenius madagascariensis	Z1	fall	passenger	5	27
Z1S3	Numenius madagascariensis	Z1	fall	passenger	5	6
Z1S3	Numenius phaeopus	Z1	fall	passenger	5	7
Z1S3	Pandion haliaetus	Z1	fall	passenger	5	2
Z1S1	Tringa nebularia	Z1	fall	passenger	5	108
Z1S1	Tringa stagnatilis	Z1	fall	passenger	5	43
Z1S1	Tringa totanus	Z1	fall	passenger	5	3
Z1S3	Tringa totanus	Z1	fall	passenger	5	10
Z1S1	Xenus cinereus	Z1	fall	passenger	5	128
Z1S3	Xenus cinereus	Z1	fall	passenger	5	32
Z2S3	Arenaria interpres	Z2	fall	passenger	5	3
Z2S1	Charadrius alexandrinus	Z2	fall	passenger	5	53
Z2S3	Charadrius alexandrinus	Z2	fall	passenger	5	85
Z2S1	Charadrius mongolus	Z2	fall	passenger	5	86
Z2S3	Charadrius mongolus	Z2	fall	passenger	5	1219
Z2S1	Numenius arquata	Z2	fall	passenger	5	5
Z2S3	Numenius arquata	Z2	fall	passenger	5	15
Z2S1	Numenius madagascariensis	Z2	fall	passenger	5	17
Z2S3	Numenius madagascariensis	Z2	fall	passenger	5	4
Z2S1	Pluvialis squatarola	Z2	fall	passenger	5	13
Z3S1	Charadrius alexandrinus	Z3	fall	passenger	5	19
Z3S3	Charadrius alexandrinus	Z3	fall	passenger	5	4
Z3S1	Charadrius mongolus	Z3	fall	passenger	5	43
Z3S3	Charadrius mongolus	Z3	fall	passenger	5	79
Z3S3	Numenius arquata	Z3	fall	passenger	5	19
Z3S1	Numenius madagascariensis	Z3	fall	passenger	5	13
Z3S3	Numenius madagascariensis	Z3	fall	passenger	5	3
Z3S1	Pluvialis squatarola	Z3	fall	passenger	5	5
Z3S1	Tringa nebularia	Z3	fall	passenger	5	18
Z3S3	Tringa nebularia	Z3	fall	passenger	5	10
Z3S1	Tringa stagnatilis	Z3	fall	passenger	5	3
Z3S1	Xenus cinereus	Z3	fall	passenger	5	19
Z3S3	Xenus cinereus	Z3	fall	passenger	5	14
Z4S3	Calidris ruficollis	Z4	fall	passenger	5	52
Z4S3	Calidris tenuirostris	Z4	fall	passenger	5	7
Z4S1	Charadrius alexandrinus	Z4	fall	passenger	5	210
Z4S3	Charadrius alexandrinus	Z4	fall	passenger	5	49
Z4S1	Charadrius mongolus	Z4	fall	passenger	5	108
Z4S3	Charadrius mongolus	Z4	fall	passenger	5	31
Z4S1	Numenius madagascariensis	Z4	fall	passenger	5	56
Z4S3	Numenius madagascariensis	Z4	fall	passenger	5	3
Z4S3	Pluvialis squatarola	Z4	fall	passenger	5	19
Z4S3	Tringa nebularia	Z4	fall	passenger	5	10
Z4S1	Xenus cinereus	Z4	fall	passenger	5	28
Z4S3	Xenus cinereus	Z4	fall	passenger	5	35
Z5S1	Charadrius alexandrinus	Z5	fall	passenger	5	28
Z5S3	Charadrius alexandrinus	Z5	fall	passenger	5	41
Z5S1	Charadrius mongolus	Z5	fall	passenger	5	71
Z5S3	Charadrius mongolus	Z5	fall	passenger	5	23
Z1S1	Ardea alba	Z1	fall	summervisitor	5	22
Z1S3	Ardea alba	Z1	fall	summervisitor	5	36
Z1S1	Ardea cinerea	Z1	fall	summervisitor	5	28
Z1S3	Ardea cinerea	Z1	fall	summervisitor	5	15
Z1S1	Platalea minor	Z1	fall	summervisitor	5	2
Z2S1	Ardea alba	Z2	fall	summervisitor	5	7
Z2S3	Ardea alba	Z2	fall	summervisitor	5	6
Z2S1	Ardea cinerea	Z2	fall	summervisitor	5	3
Z2S3	Ardea cinerea	Z2	fall	summervisitor	5	7
Z2S3	Platalea minor	Z2	fall	summervisitor	5	70
Z3S1	Ardea alba	Z3	fall	summervisitor	5	27
Z3S3	Ardea alba	Z3	fall	summervisitor	5	37
Z3S1	Ardea cinerea	Z3	fall	summervisitor	5	9
Z3S3	Ardea cinerea	Z3	fall	summervisitor	5	31
Z3S3	Egretta eulophotes	Z3	fall	summervisitor	5	2
Z3S3	Platalea minor	Z3	fall	summervisitor	5	78
Z4S1	Ardea alba	Z4	fall	summervisitor	5	2
Z4S3	Ardea alba	Z4	fall	summervisitor	5	10
Z4S1	Ardea cinerea	Z4	fall	summervisitor	5	11
Z4S3	Ardea cinerea	Z4	fall	summervisitor	5	5
Z5S1	Ardea alba	Z5	fall	summervisitor	5	7
Z5S1	Ardea cinerea	Z5	fall	summervisitor	5	5
Z5S3	Ardea cinerea	Z5	fall	summervisitor	5	7
Z5S3	Egretta eulophotes	Z5	fall	summervisitor	5	1
Z1S3	Charadrius alexandrinus	Z1	spring	passenger	1	3
Z2S3	Charadrius alexandrinus	Z2	spring	passenger	1	3
Z2S1	Numenius arquata	Z2	spring	passenger	1	2
Z3S3	Charadrius alexandrinus	Z3	spring	passenger	1	4
Z3S3	Numenius arquata	Z3	spring	passenger	1	6
Z4S1	Charadrius alexandrinus	Z4	spring	passenger	1	10
Z4S3	Charadrius alexandrinus	Z4	spring	passenger	1	19
Z4S1	Numenius arquata	Z4	spring	passenger	1	2
Z5S1	Charadrius alexandrinus	Z5	spring	passenger	1	3
Z5S3	Charadrius alexandrinus	Z5	spring	passenger	1	8
Z1S1	Ardea cinerea	Z1	spring	summervisitor	1	6
Z1S3	Ardea cinerea	Z1	spring	summervisitor	1	5
Z2S1	Ardea alba	Z2	spring	summervisitor	1	1
Z2S3	Ardea alba	Z2	spring	summervisitor	1	1
Z2S3	Ardea cinerea	Z2	spring	summervisitor	1	15
Z3S1	Ardea cinerea	Z3	spring	summervisitor	1	2
Z3S3	Ardea cinerea	Z3	spring	summervisitor	1	2
Z4S1	Ardea cinerea	Z4	spring	summervisitor	1	4
Z4S3	Ardea cinerea	Z4	spring	summervisitor	1	3
Z5S3	Ardea cinerea	Z5	spring	summervisitor	1	4
Z5S3	Charadrius dubius	Z5	spring	summervisitor	1	2
Z1S1	Calidris ruficollis	Z1	spring	passenger	2	57
Z1S1	Calidris tenuirostris	Z1	spring	passenger	2	72
Z1S1	Charadrius alexandrinus	Z1	spring	passenger	2	73
Z1S1	Charadrius mongolus	Z1	spring	passenger	2	62
Z1S1	Numenius madagascariensis	Z1	spring	passenger	2	9
Z1S1	Tringa nebularia	Z1	spring	passenger	2	5
Z2S1	Charadrius mongolus	Z2	spring	passenger	2	16
Z2S3	Numenius madagascariensis	Z2	spring	passenger	2	6
Z3S1	Charadrius alexandrinus	Z3	spring	passenger	2	13
Z3S1	Charadrius mongolus	Z3	spring	passenger	2	24
Z3S3	Charadrius mongolus	Z3	spring	passenger	2	8
Z3S3	Numenius madagascariensis	Z3	spring	passenger	2	5
Z4S3	Calidris ruficollis	Z4	spring	passenger	2	49
Z4S3	Charadrius alexandrinus	Z4	spring	passenger	2	18
Z4S3	Charadrius mongolus	Z4	spring	passenger	2	5
Z4S3	Numenius arquata	Z4	spring	passenger	2	3
Z4S3	Numenius madagascariensis	Z4	spring	passenger	2	4
Z4S3	Numenius phaeopus	Z4	spring	passenger	2	2
Z4S3	Tringa nebularia	Z4	spring	passenger	2	5
Z5S1	Calidris ruficollis	Z5	spring	passenger	2	26
Z5S3	Calidris ruficollis	Z5	spring	passenger	2	152
Z5S1	Charadrius alexandrinus	Z5	spring	passenger	2	6
Z5S1	Charadrius mongolus	Z5	spring	passenger	2	67
Z5S3	Charadrius mongolus	Z5	spring	passenger	2	13
Z1S1	Ardea alba	Z1	spring	summervisitor	2	6
Z1S1	Ardea cinerea	Z1	spring	summervisitor	2	15
Z1S3	Ardea cinerea	Z1	spring	summervisitor	2	2
Z2S1	Ardea cinerea	Z2	spring	summervisitor	2	1
Z2S3	Ardea cinerea	Z2	spring	summervisitor	2	2
Z3S1	Ardea alba	Z3	spring	summervisitor	2	13
Z3S1	Ardea cinerea	Z3	spring	summervisitor	2	9
Z3S3	Ardea cinerea	Z3	spring	summervisitor	2	1
Z4S1	Ardea alba	Z4	spring	summervisitor	2	2
Z4S3	Ardea alba	Z4	spring	summervisitor	2	5
Z4S1	Ardea cinerea	Z4	spring	summervisitor	2	4
Z4S3	Ardea cinerea	Z4	spring	summervisitor	2	4
Z5S1	Ardea alba	Z5	spring	summervisitor	2	2
Z5S1	Ardea cinerea	Z5	spring	summervisitor	2	1
Z5S3	Ardea cinerea	Z5	spring	summervisitor	2	3
Z1S3	Calidris ruficollis	Z1	spring	passenger	3	15
Z1S3	Charadrius mongolus	Z1	spring	passenger	3	84
Z1S3	Numenius arquata	Z1	spring	passenger	3	3
Z1S3	Pluvialis squatarola	Z1	spring	passenger	3	200
Z1S1	Tringa nebularia	Z1	spring	passenger	3	3
Z1S3	Xenus cinereus	Z1	spring	passenger	3	35
Z2S3	Calidris tenuirostris	Z2	spring	passenger	3	1
Z2S1	Numenius arquata	Z2	spring	passenger	3	7
Z2S3	Pluvialis squatarola	Z2	spring	passenger	3	21
Z2S1	Tringa nebularia	Z2	spring	passenger	3	5
Z2S1	Xenus cinereus	Z2	spring	passenger	3	2
Z3S3	Numenius arquata	Z3	spring	passenger	3	2
Z3S1	Numenius madagascariensis	Z3	spring	passenger	3	3
Z3S3	Numenius madagascariensis	Z3	spring	passenger	3	18
Z3S1	Numenius phaeopus	Z3	spring	passenger	3	6
Z3S1	Tringa nebularia	Z3	spring	passenger	3	2
Z4S1	Arenaria interpres	Z4	spring	passenger	3	30
Z4S3	Calidris tenuirostris	Z4	spring	passenger	3	12
Z4S3	Charadrius alexandrinus	Z4	spring	passenger	3	2
Z4S3	Charadrius mongolus	Z4	spring	passenger	3	3
Z4S1	Limosa lapponica	Z4	spring	passenger	3	128
Z4S1	Limosa limosa	Z4	spring	passenger	3	2
Z4S1	Numenius arquata	Z4	spring	passenger	3	3
Z4S1	Numenius madagascariensis	Z4	spring	passenger	3	53
Z4S3	Numenius phaeopus	Z4	spring	passenger	3	11
Z4S1	Pluvialis squatarola	Z4	spring	passenger	3	32
Z4S3	Pluvialis squatarola	Z4	spring	passenger	3	37
Z4S1	Tringa nebularia	Z4	spring	passenger	3	5
Z4S3	Tringa nebularia	Z4	spring	passenger	3	26
Z4S3	Tringa stagnatilis	Z4	spring	passenger	3	3
Z4S1	Xenus cinereus	Z4	spring	passenger	3	16
Z4S3	Xenus cinereus	Z4	spring	passenger	3	2
Z5S3	Charadrius alexandrinus	Z5	spring	passenger	3	1
Z5S1	Tringa nebularia	Z5	spring	passenger	3	1
Z1S1	Ardea alba	Z1	spring	summervisitor	3	1
Z1S1	Ardea cinerea	Z1	spring	summervisitor	3	10
Z1S3	Ardea cinerea	Z1	spring	summervisitor	3	9
Z2S3	Alcedo atthis	Z2	spring	summervisitor	3	2
Z2S1	Ardea alba	Z2	spring	summervisitor	3	1
Z3S3	Ardea alba	Z3	spring	summervisitor	3	3
Z3S1	Ardea cinerea	Z3	spring	summervisitor	3	4
Z3S3	Ardea cinerea	Z3	spring	summervisitor	3	1
Z3S1	Charadrius dubius	Z3	spring	summervisitor	3	1
Z3S3	Charadrius dubius	Z3	spring	summervisitor	3	2
Z3S3	Egretta eulophotes	Z3	spring	summervisitor	3	1
Z3S1	Platalea minor	Z3	spring	summervisitor	3	17
Z4S1	Ardea alba	Z4	spring	summervisitor	3	2
Z4S3	Ardea alba	Z4	spring	summervisitor	3	3
Z4S1	Ardea cinerea	Z4	spring	summervisitor	3	2
Z4S3	Ardea cinerea	Z4	spring	summervisitor	3	5
Z4S1	Egretta eulophotes	Z4	spring	summervisitor	3	8
Z4S3	Egretta eulophotes	Z4	spring	summervisitor	3	2
Z4S1	Platalea minor	Z4	spring	summervisitor	3	2
Z4S3	Platalea minor	Z4	spring	summervisitor	3	1
Z5S1	Charadrius dubius	Z5	spring	summervisitor	3	1
Z5S3	Egretta eulophotes	Z5	spring	summervisitor	3	1
Z1S3	Arenaria interpres	Z1	spring	passenger	4	33
Z1S3	Charadrius mongolus	Z1	spring	passenger	4	430
Z1S3	Heteroscelus brevipes	Z1	spring	passenger	4	11
Z1S1	Limosa lapponica	Z1	spring	passenger	4	15
Z1S3	Limosa lapponica	Z1	spring	passenger	4	10
Z1S3	Numenius madagascariensis	Z1	spring	passenger	4	5
Z1S1	Numenius phaeopus	Z1	spring	passenger	4	3
Z1S3	Numenius phaeopus	Z1	spring	passenger	4	14
Z1S1	Pluvialis fulva	Z1	spring	passenger	4	1
Z1S1	Pluvialis squatarola	Z1	spring	passenger	4	58
Z1S3	Pluvialis squatarola	Z1	spring	passenger	4	62
Z1S1	Tringa nebularia	Z1	spring	passenger	4	12
Z1S3	Tringa nebularia	Z1	spring	passenger	4	1
Z1S1	Xenus cinereus	Z1	spring	passenger	4	15
Z1S3	Xenus cinereus	Z1	spring	passenger	4	93
Z2S1	Arenaria interpres	Z2	spring	passenger	4	7
Z2S1	Charadrius mongolus	Z2	spring	passenger	4	10
Z2S3	Charadrius mongolus	Z2	spring	passenger	4	92
Z2S3	Heteroscelus brevipes	Z2	spring	passenger	4	1
Z2S1	Limosa lapponica	Z2	spring	passenger	4	1
Z2S3	Limosa lapponica	Z2	spring	passenger	4	2
Z2S1	Numenius phaeopus	Z2	spring	passenger	4	35
Z2S3	Numenius phaeopus	Z2	spring	passenger	4	67
Z2S3	Pluvialis fulva	Z2	spring	passenger	4	2
Z2S1	Pluvialis squatarola	Z2	spring	passenger	4	12
Z2S3	Pluvialis squatarola	Z2	spring	passenger	4	1
Z2S1	Tringa nebularia	Z2	spring	passenger	4	3
Z2S3	Tringa nebularia	Z2	spring	passenger	4	4
Z2S1	Xenus cinereus	Z2	spring	passenger	4	11
Z2S3	Xenus cinereus	Z2	spring	passenger	4	5
Z3S3	Calidris tenuirostris	Z3	spring	passenger	4	251
Z3S1	Heteroscelus brevipes	Z3	spring	passenger	4	5
Z3S3	Heteroscelus brevipes	Z3	spring	passenger	4	6
Z3S1	Limosa lapponica	Z3	spring	passenger	4	28
Z3S3	Limosa lapponica	Z3	spring	passenger	4	33
Z3S3	Numenius madagascariensis	Z3	spring	passenger	4	19
Z3S1	Numenius phaeopus	Z3	spring	passenger	4	120
Z3S3	Numenius phaeopus	Z3	spring	passenger	4	223
Z3S1	Pluvialis squatarola	Z3	spring	passenger	4	14
Z3S1	Tringa nebularia	Z3	spring	passenger	4	3
Z3S3	Tringa nebularia	Z3	spring	passenger	4	20
Z3S1	Xenus cinereus	Z3	spring	passenger	4	120
Z3S3	Xenus cinereus	Z3	spring	passenger	4	210
Z4S1	Arenaria interpres	Z4	spring	passenger	4	8
Z4S3	Arenaria interpres	Z4	spring	passenger	4	3
Z4S1	Calidris canutus	Z4	spring	passenger	4	5
Z4S3	Calidris canutus	Z4	spring	passenger	4	45
Z4S1	Calidris ruficollis	Z4	spring	passenger	4	45
Z4S3	Calidris ruficollis	Z4	spring	passenger	4	125
Z4S1	Calidris tenuirostris	Z4	spring	passenger	4	25
Z4S3	Calidris tenuirostris	Z4	spring	passenger	4	33
Z4S1	Charadrius mongolus	Z4	spring	passenger	4	1
Z4S1	Heteroscelus brevipes	Z4	spring	passenger	4	3
Z4S3	Heteroscelus brevipes	Z4	spring	passenger	4	11
Z4S3	Limicola falcinellus	Z4	spring	passenger	4	1
Z4S1	Limosa lapponica	Z4	spring	passenger	4	37
Z4S3	Limosa lapponica	Z4	spring	passenger	4	106
Z4S1	Numenius madagascariensis	Z4	spring	passenger	4	32
Z4S3	Numenius madagascariensis	Z4	spring	passenger	4	56
Z4S1	Numenius phaeopus	Z4	spring	passenger	4	123
Z4S3	Numenius phaeopus	Z4	spring	passenger	4	117
Z4S3	Pluvialis squatarola	Z4	spring	passenger	4	3
Z4S1	Tringa nebularia	Z4	spring	passenger	4	8
Z4S3	Tringa nebularia	Z4	spring	passenger	4	35
Z4S3	Tringa stagnatilis	Z4	spring	passenger	4	1
Z4S1	Xenus cinereus	Z4	spring	passenger	4	20
Z4S3	Xenus cinereus	Z4	spring	passenger	4	100
Z5S1	Calidris alba	Z5	spring	passenger	4	1
Z5S1	Numenius phaeopus	Z5	spring	passenger	4	3
Z5S3	Numenius phaeopus	Z5	spring	passenger	4	25
Z5S3	Tringa nebularia	Z5	spring	passenger	4	1
Z5S3	Xenus cinereus	Z5	spring	passenger	4	3
Z1S3	Ardea alba	Z1	spring	summervisitor	4	2
Z1S1	Ardea cinerea	Z1	spring	summervisitor	4	4
Z1S3	Ardea cinerea	Z1	spring	summervisitor	4	13
Z2S1	Ardea alba	Z2	spring	summervisitor	4	1
Z2S3	Ardea alba	Z2	spring	summervisitor	4	3
Z2S1	Ardea cinerea	Z2	spring	summervisitor	4	2
Z2S3	Ardea cinerea	Z2	spring	summervisitor	4	2
Z2S3	Egretta garzetta	Z2	spring	summervisitor	4	1
Z3S1	Ardea alba	Z3	spring	summervisitor	4	5
Z3S3	Ardea alba	Z3	spring	summervisitor	4	7
Z3S1	Ardea cinerea	Z3	spring	summervisitor	4	9
Z3S3	Ardea cinerea	Z3	spring	summervisitor	4	10
Z3S1	Egretta eulophotes	Z3	spring	summervisitor	4	3
Z3S3	Egretta eulophotes	Z3	spring	summervisitor	4	1
Z3S1	Platalea minor	Z3	spring	summervisitor	4	2
Z4S1	Ardea alba	Z4	spring	summervisitor	4	3
Z4S1	Ardea cinerea	Z4	spring	summervisitor	4	5
Z4S3	Ardea cinerea	Z4	spring	summervisitor	4	5
Z4S3	Egretta eulophotes	Z4	spring	summervisitor	4	1
Z4S1	Platalea minor	Z4	spring	summervisitor	4	1
Z4S3	Platalea minor	Z4	spring	summervisitor	4	2
Z5S1	Egretta eulophotes	Z5	spring	summervisitor	4	1
Z5S3	Platalea minor	Z5	spring	summervisitor	4	1
Z1S3	Arenaria interpres	Z1	spring	passenger	5	4
Z1S3	Charadrius mongolus	Z1	spring	passenger	5	80
Z1S3	Limosa lapponica	Z1	spring	passenger	5	2
Z1S3	Numenius arquata	Z1	spring	passenger	5	1
Z1S1	Numenius phaeopus	Z1	spring	passenger	5	11
Z1S3	Numenius phaeopus	Z1	spring	passenger	5	15
Z1S1	Pluvialis squatarola	Z1	spring	passenger	5	4
Z1S3	Pluvialis squatarola	Z1	spring	passenger	5	6
Z1S1	Tringa nebularia	Z1	spring	passenger	5	3
Z1S3	Xenus cinereus	Z1	spring	passenger	5	18
Z2S3	Arenaria interpres	Z2	spring	passenger	5	20
Z2S1	Charadrius mongolus	Z2	spring	passenger	5	22
Z2S3	Charadrius mongolus	Z2	spring	passenger	5	105
Z2S1	Heteroscelus brevipes	Z2	spring	passenger	5	2
Z2S1	Numenius phaeopus	Z2	spring	passenger	5	37
Z2S3	Numenius phaeopus	Z2	spring	passenger	5	32
Z2S3	Pluvialis fulva	Z2	spring	passenger	5	5
Z2S1	Pluvialis squatarola	Z2	spring	passenger	5	4
Z2S3	Pluvialis squatarola	Z2	spring	passenger	5	12
Z2S1	Tringa glareola	Z2	spring	passenger	5	1
Z2S1	Tringa nebularia	Z2	spring	passenger	5	4
Z2S1	Xenus cinereus	Z2	spring	passenger	5	18
Z2S3	Xenus cinereus	Z2	spring	passenger	5	18
Z3S3	Calidris tenuirostris	Z3	spring	passenger	5	2
Z3S1	Charadrius alexandrinus	Z3	spring	passenger	5	2
Z3S1	Heteroscelus brevipes	Z3	spring	passenger	5	8
Z3S3	Numenius phaeopus	Z3	spring	passenger	5	18
Z3S1	Tringa glareola	Z3	spring	passenger	5	2
Z3S1	Tringa nebularia	Z3	spring	passenger	5	4
Z3S3	Tringa nebularia	Z3	spring	passenger	5	1
Z3S1	Tringa ochropus	Z3	spring	passenger	5	2
Z3S1	Xenus cinereus	Z3	spring	passenger	5	447
Z3S3	Xenus cinereus	Z3	spring	passenger	5	4
Z4S1	Arenaria interpres	Z4	spring	passenger	5	27
Z4S3	Arenaria interpres	Z4	spring	passenger	5	23
Z4S1	Calidris canutus	Z4	spring	passenger	5	1
Z4S1	Calidris ruficollis	Z4	spring	passenger	5	81
Z4S3	Calidris ruficollis	Z4	spring	passenger	5	137
Z4S3	Calidris tenuirostris	Z4	spring	passenger	5	7
Z4S1	Charadrius alexandrinus	Z4	spring	passenger	5	2
Z4S1	Charadrius mongolus	Z4	spring	passenger	5	243
Z4S1	Heteroscelus brevipes	Z4	spring	passenger	5	5
Z4S3	Heteroscelus brevipes	Z4	spring	passenger	5	31
Z4S1	Limosa lapponica	Z4	spring	passenger	5	79
Z4S3	Limosa lapponica	Z4	spring	passenger	5	49
Z4S1	Limosa limosa	Z4	spring	passenger	5	3
Z4S3	Limosa limosa	Z4	spring	passenger	5	17
Z4S1	Numenius arquata	Z4	spring	passenger	5	1
Z4S1	Numenius madagascariensis	Z4	spring	passenger	5	3
Z4S1	Numenius phaeopus	Z4	spring	passenger	5	128
Z4S3	Numenius phaeopus	Z4	spring	passenger	5	105
Z4S1	Pandion haliaetus	Z4	spring	passenger	5	1
Z4S1	Pluvialis squatarola	Z4	spring	passenger	5	59
Z4S3	Pluvialis squatarola	Z4	spring	passenger	5	17
Z4S1	Tringa nebularia	Z4	spring	passenger	5	3
Z4S3	Tringa nebularia	Z4	spring	passenger	5	9
Z4S1	Xenus cinereus	Z4	spring	passenger	5	403
Z4S3	Xenus cinereus	Z4	spring	passenger	5	111
Z5S1	Limosa lapponica	Z5	spring	passenger	5	2
Z5S1	Numenius phaeopus	Z5	spring	passenger	5	1
Z5S3	Numenius phaeopus	Z5	spring	passenger	5	3
Z5S1	Xenus cinereus	Z5	spring	passenger	5	1
Z1S3	Ardea alba	Z1	spring	summervisitor	5	3
Z1S1	Ardea cinerea	Z1	spring	summervisitor	5	7
Z1S3	Ardea cinerea	Z1	spring	summervisitor	5	6
Z1S3	Platalea minor	Z1	spring	summervisitor	5	28
Z2S1	Ardea alba	Z2	spring	summervisitor	5	6
Z2S1	Ardea cinerea	Z2	spring	summervisitor	5	4
Z2S3	Ardea cinerea	Z2	spring	summervisitor	5	6
Z2S3	Charadrius dubius	Z2	spring	summervisitor	5	1
Z3S1	Actitis hypoleucos	Z3	spring	summervisitor	5	1
Z3S1	Ardea cinerea	Z3	spring	summervisitor	5	1
Z3S3	Ardea cinerea	Z3	spring	summervisitor	5	5
Z3S1	Egretta eulophotes	Z3	spring	summervisitor	5	5
Z3S3	Egretta eulophotes	Z3	spring	summervisitor	5	2
Z4S1	Actitis hypoleucos	Z4	spring	summervisitor	5	1
Z4S3	Ardea alba	Z4	spring	summervisitor	5	11
Z4S1	Ardea cinerea	Z4	spring	summervisitor	5	2
Z4S3	Ardea cinerea	Z4	spring	summervisitor	5	13
Z4S1	Egretta eulophotes	Z4	spring	summervisitor	5	5
Z4S3	Egretta eulophotes	Z4	spring	summervisitor	5	1
Z4S3	Platalea minor	Z4	spring	summervisitor	5	1
Z4S3	Sterna albifrons	Z4	spring	summervisitor	5	13
Z5S1	Ardea cinerea	Z5	spring	summervisitor	5	3
Z5S3	Egretta eulophotes	Z5	spring	summervisitor	5	1
